# Supplementary material for: Correction: Smart Soup, a Traditional Chinese Medicine Formula, Ameliorates Amyloid Pathology and Related Cognitive Deficits
Source: PLoS One. 2020 Aug 3;15(8):e0237035. doi: 10.1371/journal.pone.0237035 (PMC7398536; doi:10.1371/journal.pone.0237035)
Supplement: S5 File — (XLSX) [file pone.0237035.s005.xlsx]

## Sheet: Fig. 1A
Latency (s)
	WT Veh					WT SS					APP/PS1 Veh					APP/PS1 SS
	Trial 1	Trial 2	Trial 3	Trial 4		Trial 1	Trial 2	Trial 3	Trial 4		Trial 1	Trial 2	Trial 3	Trial 4		Trial 1	Trial 2	Trial 3	Trial 4
Day 1	60	4	60	60		60	60	60	60		60	39	60	31		60	60	60	58
	60	60	60	36		60	60	60	60		60	60	60	25		60	60	30	60
	60	58	60	60		60	60	60	60		60	34	60	60		60	60	60	60
	60	47	42	56		60	60	60	60		60	60	60	60		60	38	56	60
	60	1	60	35		60	9	60	60		47	60	34	6		60	60	60	15
	60	23	60	20		60	60	60	60		60	60	60	60		60	60	60	60
	60	60	60	60		60	9	60	60		60	60	42	60		60	60	37	18
	60	60	60	40		60	60	60	60		60	60	60	60		60	60	60	16
	60	49	45	60		60	60	60	60		60	60	36	60		60	60	60	60
	60	48	60	60		60	60	60	60		60	60	17	60
	60	60	60	28
Day 2	60	60	45	49		60	27	4	60		60	60	4	44		41	46	59	14
	29	14	11	4		8	15	2	11		29	21	60	24		10	60	41	33
	12	4	40	25		60	60	60	60		60	6	6	4		60	60	14	2
	60	2	60	32		12	22	30	3		60	60	60	60		49	11	9	46
	28	18	8	9		11	22	11	5		47	6	16	14		60	19	60	23
	60	60	60	60		60	60	60	60		60	10	11	11		39	60	60	17
	21	26	16	17		18	6	52	48		60	41	35	2		25	30	19	60
	12	10	21	43		60	60	30	60		60	60	60	60		30	1	17	9
	41	38	7	7		2	60	12	1		9	13	8	25		60	60	60	60
	60	60	60	3		41	21	16	21		60	60	31	60
	11	4	12	2
Day 3	25	19	5	16		12	18	60	60		4	55	51	20		15	2	35	60
	4	1	1	8		28	4	1	12		35	23	23	47		33	2	1	18
	58	14	55	30		51	60	60	18		11	12	17	16		60	7	35	7
	60	5	25	13		43	20	22	10		60	26	45	60		9	12	1	60
	19	9	7	32		31	15	4	7		18	3	21	14		60	6	4	60
	60	60	10	60		40	32	28	23		4	4	29	9		60	60	55	27
	7	11	19	60		12	16	5	41		19	55	1	28		6	13	15	23
	42	11	49	16		14	12	1	27		60	60	60	60		60	30	6	60
	16	1	8	25		9	1	4	13		8	15	4	21		60	39	60	60
	60	10	22	60		20	28	21	19		60	46	4	60
	3	4	6	4
Day 4	6	14	27	8		60	17	9	27		28	6	22	6		1	1	3	7
	33	1	14	13		1	4	22	6		60	22	38	60		10	8	46	5
	10	8	41	33		22	31	4	26		5	18	1	8		14	1	11	15
	44	3	60	14		20	9	42	34		20	9	53	9		46	14	5	3
	10	60	28	18		5	37	14	21		13	24	30	55		1	54	60	60
	60	60	14	47		13	9	12	17		4	7	43	10		54	14	15	60
	28	26	25	53		1	10	16	19		21	30	8	10		5	36	15	17
	15	1	13	5		15	26	19	1		60	30	60	60		58	58	16	16
	3	2	23	46		41	9	6	1		14	10	60	10		60	45	60	20
	60	36	22	16		29	17	22	16		28	12	6	34
	16	5	9	14
Day 5	3	2	8	12		20	14	16	10		5	11	27	14		5	3	10	10
	8	7	10	3		18	6	15	9		60	27	39	9		10	9	23	13
	1	6	5	29		15	4	5	10		1	5	6	4		1	12	8	6
	27	9	16	1		16	8	21	6		17	60	60	31		1	7	5	3
	6	23	15	7		14	19	9	18		35	23	28	4		21	60	45	4
	45	20	15	21		18	37	13	10		21	12	16	6		1	11	50	60
	31	10	37	4		11	10	19	1		2	5	19	32		11	13	11	17
	3	29	16	1		12	4	42	2		50	60	51	22		11	16	8	12
	5	21	19	4		18	1	14	4		1	7	8	35		19	28	41	2
	24	36	26	30		10	17	13	1		32	49	12	15
	4	13	16	2
Day 6	9	2	6	7		22	10	2	4		14	2	5	6		6	1	15	3
	11	1	21	27		7	9	14	5		60	4	13	9		3	30	2	1
	7	5	6	13		3	11	8	12		45	8	1	8		8	2	10	3
	26	7	1	18		3	5	9	5		25	25	19	17		15	1	2	6
	14	7	11	9		10	19	17	10		53	26	9	25		26	4	2	41
	7	22	15	41		13	5	14	18		17	9	2	25		8	12	12	4
	14	5	3	20		5	24	1	7		60	1	7	5		11	8	3	15
	13	20	2	6		2	9	1	7		37	20	7	22		27	7	4	12
	15	13	2	11		5	5	1	4		25	1	15	24		39	16	8	27
	26	16	4	13		23	12	24	3		58	42	26	12
	15	2	4	19
Day 7	2	13	14	11		3	9	4	8		39	29	9	20		4	1	6	12
	21	8	27	8		19	5	17	7		25	55	39	21		5	2	13	1
	9	2	7	3		13	8	6	6		7	1	1	7		3	1	5	10
	42	2	19	11		3	3	13	9		33	54	13	28		13	3	4	1
	9	7	9	7		8	2	8	6		24	14	41	8		24	1	9	4
	10	31	8	39		14	29	18	19		20	17	31	5		9	15	39	27
	60	15	14	1		3	1	8	1		8	1	7	3		10	8	15	1
	15	5	10	6		9	14	5	3		20	22	24	7		17	7	16	5
	13	1	11	4		3	10	3	1		46	4	16	5		29	60	24	33
	20	16	25	5		8	3	10	4		11	55	43	22
	28	1	5	4
Day 8	60	4	5	4		1	7	7	11		14	7	3	15		12	18	3	15
	3	10	1	6		3	25	4	6		34	48	29	27		5	5	1	5
	7	2	1	8		4	10	8	13		8	6	6	19		4	9	9	21
	14	6	15	4		9	4	3	16		52	26	24	9		8	8	19	10
	4	5	8	5		27	12	16	3		26	23	9	36		8	6	2	17
	20	4	2	6		24	15	10	16		7	30	13	12		45	12	13	24
	2	26	5	7		1	12	1	4		4	27	4	16		8	9	8	21
	3	9	2	7		1	3	1	9		14	22	27	20		15	11	8	11
	13	5	8	25		3	2	2	1		12	20	9	7		26	15	12	25
	11	21	17	21		5	22	2	3		17	17	1	15
	5	11	1	9
Day 9	4	14	3	4		8	3	7	9		3	19	8	5		3	12	3	8
	9	2	14	6		6	19	6	11		43	30	39	23		1	1	6	11
	1	23	3	7		26	5	6	6		1	5	10	6		6	3	3	14
	2	17	15	2		7	23	3	10		24	9	15	25		11	13	12	4
	3	4	5	14		11	8	9	8		22	10	22	24		12	2	17	24
	10	2	3	2		6	35	14	25		14	4	18	21		21	14	14	13
	3	1	20	11		1	1	4	1		2	3	44	15		15	5	34	7
	4	3	8	10		1	1	1	6		34	10	10	15		6	26	15	11
	33	5	5	10		3	1	2	2		13	12	5	17		2	6	19	5
	23	7	10	19		5	4	6	1		28	10	25	22
	4	2	8	8
Day 10	9	1	10	2		3	9	9	1		45	8	9	4		7	2	9	4
	6	1	4	9		12	7	2	4		36	20	29	13		6	1	8	10
	2	1	3	6		6	2	11	2		5	1	6	7		21	13	4	3
	16	1	3	6		5	7	1	4		16	22	8	13		5	1	6	7
	4	3	10	3		60	2	32	5		34	15	15	12		24	5	14	2
	7	7	5	1		10	12	9	2		4	8	13	7		7	3	4	10
	6	2	9	9		6	19	2	2		10	7	9	3		5	7	13	4
	9	5	5	2		2	1	9	1		16	2	37	8		25	3	8	8
	8	1	6	1		3	2	2	1		17	5	12	8		12	11	6	2
	16	18	28	5		6	1	19	3		45	20	31	13
	5	1	8	1

## Sheet: Fig. 1B
Time in quadrant (%)
	TQ	TQ	TQ	TQ		AL	AL	AL	AL		AR	AR	AR	AR		OP	OP	OP	OP
	WT Veh	WT SS	APP/PS1 Veh	APP/PS1 SS		WT Veh	WT SS	APP/PS1 Veh	APP/PS1 SS		WT Veh	WT SS	APP/PS1 Veh	APP/PS1 SS		WT Veh	WT SS	APP/PS1 Veh	APP/PS1 SS
	91.1333	54	45.45	60.1333		0	31.8	16.5833	7.8		0.933333	3.33333	15	17.8		0	4.6	16.4833	6.73333
	57.2667	60.1333	54.0667	65.6		7.26667	27.2667	35.4	6.06667		22.4667	0	8	22		10.2667	4.06667	2.53333	0.466667
	59.4	81.6667	29.1333	50.5333		10	11.4	69.6	0		15.2667	0	0	41.5333		9	0	0	2.8
	74.5333	69.8667	70.4	72.6667		10.3333	6.33333	12.4	8.2		8.8	0.733333	16.3333	16.2		0	8.46667	0	0
	56.8	73.8	59.6667	48.4667		11.6	0	6.2	16.8667		20.6667	17.6667	9.26667	16.2667		6.26667	0.866667	22.3333	17.2667
	40.6667	48.5333	76.6	67.2		18.6667	19.2	16.3333	6.86667		6.66667	16.4	2.4	22		31.6667	12.9333	0	0
	68.2667	74	64.8	79.0667		10.7333	5.66667	13.1333	13.6667		15.6667	12.6	14.6667	0		0.466667	0	3	0
	72.6	68.9333	29.4667	68.3333		10.4667	16.2667	12.2667	10.4		8.26667	7.2	55.7333	11.9333		4.86667	0	0	3.66667
	82.2	47.6667	59.2	24.3333		6.4	11.2	19.1333	56.4		3.06667	21.4	6.6	1.6		0	15.8	8.13333	16.6667
	72.2667	45.4667	54.8667			0	16.6	0			11.9333	15	40			0	16.5333	3.13333
	75.5333					9.53333					6.73333					0

## Sheet: Fig. 1D
Latency to platform (s)
	WT Veh	WT SS	APP/PS1 Veh	APP/PS1 SS
	1.16	3.36	11.15	3.04
	30.68	5.96	60	3.12
	1.84	8.92	56.36	10.04
	3.28	5.2	33.4	6.32
	13.12	18.92	44.12	13.56
	9.24	29.2	3.72	11.24
	11.56	3.32	12.36	12.16
	2.36	0.56	34.92	30.32
	14.36	1.6	6.68	19.96
	9.68	11.16	27.12
	10.84

## Sheet: Fig. 1E
Platfrom frequency
	WT Veh	WT SS	APP/PS1 Veh	APP/PS1 SS
	5	5	4	7
	3	5	0	8
	8	5	1	4
	7	11	1	3
	2	7	2	3
	2	3	3	5
	6	7	3	4
	4	8	3	4
	7	5	3	2
	8	4	2
	5

## Sheet: Fig. 1F
Velocity (cm/s)
	WT Veh	WT SS	APP/PS1 Veh	APP/PS1 SS
	11.9173	12.8428	14.9633	15.804
	13.0995	12.5824	5.30835	18.796
	17.4588	8.289	5.17146	13.4509
	12.0715	12.5391	11.338	13.8682
	12.9763	13.7232	9.17375	16.0295
	9.7813	12.4382	14.8483	13.3587
	14.6869	14.197	13.7097	9.31656
	15.688	13.4694	12.0958	12.2134
	10.5827	19.0594	16.3632	12.0419
	6.25767	14.9714	10.433
	12.4688

## Sheet: Fig. 1G
Distance (m)
	WT Veh	WT SS	APP/PS1 Veh	APP/PS1 SS
	7.1504	7.7057	8.97124	9.26112
	7.85968	7.54945	3.18501	11.2776
	10.4753	4.9734	3.10288	8.07055
	7.24288	7.13223	6.75289	7.71625
	7.7858	8.19548	5.50425	9.61772
	5.64968	7.4629	8.90898	7.89232
	8.81212	8.47275	8.22582	5.58994
	9.41281	8.08164	7.25748	7.32804
	6.34964	11.4128	9.81789	7.22512
	3.7546	8.98284	6.23474
	7.48126

## Sheet: Fig. 1H
Time (%) in training phase
	WT Veh	WT SS	APP/PS1 Veh	APP/PS1 SS
	53.71	50.98	50.61	56.52
	54.55	52.58	45.81	59.09
	49.71	49.71	57.59	48.31
	50.14	54.55	48.73	50.61
	41.36	50.24	64.25	52.77
	51.92	54.15	54.15	63
	60	47.79	45.18	51.92
	54.38	41.36	63.55	57.59
	47.79	57.76		48.73
	41.36	51.87
	57.76	30.53

## Sheet: Fig. 1I
Time (%) in testing phase
	WT Veh	WT SS	APP/PS1 Veh	APP/PS1 SS
	84.77	81.74	53.96	91.09
	81.75	80.54	59.81	84.05
	86.01	86.26	60	77.5
	81.01	92.35	65.66	83.69
	80.32	80.45	65.56	85.44
	82.8	89.2	60.78	90
	100	80.49	69.32	84.43
	81.82	76.18	65.45	80.66
	89.26	89.73		82.82
	76.56	82.85
	83.33	87.91
