# Supplementary material for: Correction: Smart Soup, a Traditional Chinese Medicine Formula, Ameliorates Amyloid Pathology and Related Cognitive Deficits
Source: PLoS One. 2020 Aug 3;15(8):e0237035. doi: 10.1371/journal.pone.0237035 (PMC7398536; doi:10.1371/journal.pone.0237035)
Supplement: S6 File — (XLSX) [file pone.0237035.s006.xlsx]

## Sheet: Fig. 2B
Number of plaque
	WT Veh	WT Veh	WT Veh		APP/PS1 Veh	APP/PS1 Veh	APP/PS1 Veh		APP/PS1 SS	APP/PS1 SS	APP/PS1 SS
	Small	Medium	Big		Small	Medium	Big		Small	Medium	Big
	1	3	1		127	75	65		193	116	154
	2	2	2		208	142	117		117	66	64
	3	1	3		178	109	107		172	105	110
	2	2	2		245	122	135		192	122	110
	1	1	3		267	149	175		115	75	90
	3	2	1		107	76	97		70	40	13
	2	3	2		137	76	89		130	72	84
	1	2	3		133	57	81		140	68	79
	3	1	4		152	94	129		125	81	99
	2	2	1		193	126	110		86	50	60
	1	3	2		92	74	45		71	55	35
	2	2	1		155	84	86		115	50	52
	3	1	2		159	89	78		60	34	16
	2	2	1		77	47	44		78	49	31
	1	3	2		75	50	25		79	31	22
	2	2	3		210	79	69		59	18	15
	3	1	4		267	127	89		93	40	20
	2	2	2		84	48	39		40	23	7
	1	3	2		121	49	42		49	18	7
	2	2	1		128	69	44		58	37	6

## Sheet: Fig. 2C
6E10-positive area (%)
	WT Veh	APP/PS1 Veh	APP/PS1 SS
	0.04	2.95	1.84
	0.03	2.87	2.33
	0.03	2.97	2.34
	0.04	2.69	2.19
	0.05	2.3	2.42

## Sheet: Fig. 2D
Cortical Aβ42 (ng/mg brain weight)					Cortical Aβ40 (ng/mg brain weight)
Soluble	Soluble	Insoluble	Insoluble		Soluble	Soluble	Insoluble	Insoluble
Veh	SS	Veh	SS		Veh	SS	Veh	SS
7.75105	5.04451	4.87848	4.64699		9.72069	5.62451	4.7224	1.44888
6.67763	5.07091	4.12329	3.44995		5.92568	5.16083	5.89142	4.26903
8.21251	4.83914	3.36016	2.7439		7.39947	3.54656	4.18959	3.49817
7.45294	3.1194	3.93999	3.16779		7.24135	3.30494	3.58861	2.95342
4.63792	3.4132	1.63875	4.05689		6.51931	2.88745	1.70928	4.73539
5.89731	6.78219	3.74287	2.56164		4.55305	6.88098	2.02694	2.18517

## Sheet: Fig. 2E
Hippocampal Aβ42 (ng/mg brain weight)					Hippocampal Aβ40 (ng/mg brain weight)
Soluble	Soluble	Insoluble	Insoluble		Soluble	Soluble	Insoluble	Insoluble
Veh	SS	Veh	SS		Veh	SS	Veh	SS
7.37788	6.43785	0.476463	1.11984		5.69227	6.43394	1.03132	1.75391
7.13905	5.98749	1.20353	2.8818		5.73506	5.99493	2.85662	4.41692
8.14285	6.49791	1.37543	1.42028		6.09983	6.02176	1.684	1.70927
6.5514	5.31417	0.707495	1.80939		5.98031	6.53987	0.867733	7.29546
6.40949	5.84852	2.01437	1.55369		5.52464	6.30421	3.1519	0.662813
7.77948	5.93725	0.331338	0.801137		5.45921	5.81867	1.30704	2.82118

## Sheet: Fig. 2G
% GFAP Area
WT Veh	APP/PS1 Veh	APP/PS1 SS
1.42	7.89	8.05
1.29	7.46	6.67
1.15	6.58	4.87
1.67	8.26	6.54
1.98	8.2	5.51
3.78	8.6	6.29
2.76	8.42	6.3
3.45	5.91	6.69
2.96	7.93	8.02
2.34	7.37	6.47
0.69	9.37	5.69
0.84	8.15	4.38
1.95	7.91	5.69
0.89	7.02	9.39
1.86	9.88	5.42
1.53	7.25	6.54
1.48	6.43	4.51

## Sheet: Fig. 2H
Coincidence of GFAP and Aβ
APP/PS1 Veh			APP/PS1 SS
% Aβ	% GFAP		% Aβ	% GFAP
2.27	6.43		2.13	5.69
2.43	7.89		2.38	5.42
2.56	5.91		1.99	5.51
2.57	7.37		3.13	6.29
2.72	6.58		3.75	8.02
2.76	7.02		3.57	6.69
2.89	7.25		3.75	9.39
3.13	7.46		3.63	8.05
3.38	8.15		2.12	4.87
3.59	7.93		2.19	4.51
3.67	7.91		2.57	4.38
3.88	8.6		2.81	6.67
3.91	8.42		2.47	5.69
3.92	8.2		3.29	6.54
4.14	8.26		3.14	6.54
4.2	9.88		3.19	6.47
4.44	9.37		3.48	6.3

## Sheet: Fig. 2K
% CD11b Area
WT Veh	APP/PS1 Veh	APP/PS1 SS
1.729	2.008	1.714
0.994	2.526	0.72
1.364	2.481	1.775
0.53	2.351	1.145
2.13	2.526	1.254
1.575	2.369	0.789
1.796	2.298	2.194
1.732	2.162	2.045
2.362	2.256	0.659
1.097	2.94	1.757
0.522	2.291	1.171
0.402	3.058	2.305
2.512	2.356	2.272
2.734	1.63	1.45
3.479	1.212	1.458
1.64	3.117	0.799
2.318	2.356	1.299
1.92	1.751	1.375
1.328	2.424	1.362
3.124	3.084	0.723
	2.639	0.866
	1.483	0.816
	2.351
	2.395

## Sheet: Fig. 2L
% NeuN Area
WT Veh	APP/PS1 Veh	APP/PS1 SS
4.56	3.14	4.19
5.12	4.01	3.36
5.39	3.79	4.93
5.34	3.17	4.35
5.18	3.86	4.8
3.89	2.06	3.28
4.23	2.95	3.73
2.11	2.47	3.45
3.45	2.56	4.06
4.31	2.44	3.55
4.18		4.1
		3.98
