# Supplementary material for: Correction: Smart Soup, a Traditional Chinese Medicine Formula, Ameliorates Amyloid Pathology and Related Cognitive Deficits
Source: PLoS One. 2020 Aug 3;15(8):e0237035. doi: 10.1371/journal.pone.0237035 (PMC7398536; doi:10.1371/journal.pone.0237035)
Supplement: S7 File — (XLSX) [file pone.0237035.s007.xlsx]

## Sheet: Fig. 3A
Survival (%)								Mean survival days (right panel)
	Time (days)	Ctrl	SS-L	SS-M	SS-H	Mem				Mean	SEM
	0	100	100	100	100	100			Ctrl	39.2	0.855
	4		99.1667						SS-L	41.65	0.931
	6	99.1667		99.1667					SS-M	41.233	0.995
	7	98.3333	98.3333						SS-H	43.525	0.897
	9			98.3333					Mem	45.43	0.935
	11	95.8333		97.5
	13	95	97.5	96.6667
	16	93.3333	95.8333	95.8333	99.1667	98.3471
	17			95	98.3333
	18			94.1667	97.5
	19	90.8333		93.3333	96.6667	96.6942
	20	90			95.8333
	21	89.1667
	23	86.6667	95	92.5	95	95.0413
	24			91.6667
	25		94.1667	90.8333	94.1667
	26	85.8333		90	93.3333
	27	84.1667		89.1667	92.5
	28	82.5	93.3333	85.8333	91.6667
	29	81.6667			90.8333
	30	79.1667	92.5	85	90	92.562
	31	76.6667	88.3333	84.1667	89.1667	91.7355
	32	75.8333	84.1667	83.3333	87.5	90.9091
	33	74.1667	83.3333	80.8333	86.6667	89.2562
	34	72.5	79.1667	80	83.3333	87.6033
	35	66.6667	77.5	79.1667	81.6667	86.7769
	36	63.3333	71.6667	77.5	80	85.124
	37	60	65.8333	75.8333	77.5	84.2975
	38	55.8333	64.1667	73.3333	75	81.8182
	39	54.1667	62.5	70.8333	72.5	79.3388
	40	49.1667	59.1667	64.1667	70	72.7273
	41	45.8333	50	56.6667	60.8333	67.7686
	42	42.5	48.3333	49.1667	59.1667	65.2893
	43	40	45.8333	46.6667	56.6667	62.8099
	44	36.6667	40.8333	43.3333	50	58.6777
	45	35	40	35.8333	45.8333	50.4132
	46	32.5	39.1667	30.8333	40.8333	44.6281
	47	27.5	34.1667	22.5	33.3333	38.0165
	48	20.8333	28.3333	20	32.5	34.7107
	49	15.8333	25.8333	17.5	29.1667	32.2314
	50	13.3333	21.6667	15	24.1667	27.2727
	51	8.33333	15.8333	12.5	18.3333	23.9669
	52	4.16667	11.6667	11.6667	16.6667
	53	0	10	10.8333	14.1667	21.4876
	54		7.5	7.5	10.8333	19.0083
	55		5	5.83333	9.16667	15.7025
	56		2.5		6.66667	10.7438
	57		0	5	5	7.43802
	58			3.33333	4.16667	5.78512
	60			2.5	3.33333
	61			0	2.5	4.95868
	62				0
	63					3.30579
	65					1.65289
	66					0

## Sheet: Fig. 3B
Climbing index
Ctrl	SS-L	SS-M	SS-H	Mem
9.6	9.6	9.4	9.8	9.4
8.6	9.6	10	9.6	8.2
8.6	10	9.2	9.2	9.4
9.2	8.8	9	10	10
9.6	9.6	10	10	8.4
10	8.6	9.8	9.8	9.6
10	10	10	10	9.8
9	9.2	9.4	9.8	9.6
9.4	9.6	10	8	10
8.6	9.8	9.4	9.2	7.8
9.4	9.6	9.8	9.6	9.6
9.8	10	10	9.2	9.8

## Sheet: Fig. 3C
Survival (%)								Mean survival days (right panel)
	Time (days)	Ctrl	SS-L	SS-M	SS-H	Mem				Mean	SEM
	0	100	100	100	100	100			Ctrl	37.55	1.985
	6		97		98.5714				SS-L	42.35	2.012
	7					98.3333			SS-M	44.125	3.553
	8	92.5	89		92.8571				SS-H	47.364	1.813
	9		87		92.1428	97.5			Mem	46.292	1.971
	10	90		92.5	90.7143	95.8333
	11	88.75	86	87.5	89.2857	94.1667
	12	87.5	85	85	87.1428	92.5
	13		84			91.6667
	14	86.25				90.8333
	15	85		82.5	84.2857	90
	17	82.5	83	80	82.8572
	18
	19	75	82	77.5	82.1429	84.1667
	20					79.1667
	22			75	80.7143
	23		81		80
	24				77.8571	78.3333
	25	72.5	80		77.1429	77.5
	26	70	79	72.5
	27		75		75.7143
	28		72
	29		68			76.6667
	30			70	75	69.1667
	31	67.5
	32	62.5	65
	33	57.5	63		72.8571
	34		62
	35			65
	36			60		65
	37					63.3333
	38	52.5	61		72.1429	59.1667
	39	45		55		58.3333
	40	37.5	59	50	69.2857	56.6667
	41		57		67.8571
	42		56	47.5
	43
	44		55		65.7143	53.3333
	45		54	45	64.2857	52.5
	46	35	53		62.1429	50
	47	32.5	49	42.5	60
	48		48		57.8571	47.5
	50	30	45		55
	51	27.5	44		52.1429	45.8333
	52	25	43		50.7143
	53	20	42	40	47.8571	43.3333
	54	15	40		45
	55		35		44.2857	42.5
	56		34
	57		31		42.8571	41.6667
	58	12.5	27	37.5	39.2857	39.1667
	59		23		35.7143	36.6667
	60	10	18	35	32.8571	33.3333
	61		15		30.7143	30
	62		9		28.5714	28.3333
	63				26.4286	26.6667
	64					23.3333
	65	5	8	32.5	22.8571	21.6667
	66		7	25	18.5714	20
	67	2.5	6	20	14.2857	17.5
	68	0				16.6667
	69		5	17.5	11.4286	15.8333
	70		4		10	12.5
	71			7.5	9.28571	10.8333
	72		3	2.5		10
	73		2	0	8.57143	9.16667
	74				7.14286	8.33333
	75		1		2.85714	7.5
	76		0		2.14286	5.83333
	78				1.42857	5
	79				0.714286
	81				0
	82					0.833333
	87					0

## Sheet: Fig. 3D
Climbing index
Ctrl	SS-L	SS-M	SS-H	Mem
3.4	7.8	7	9.2	9.2
3	8	8	9.4	8.6
3.2	7.6	7	8.6	8.6
2.4	6.8	6.8	8.4	8.4
2.4	7.4	7	8.6	9.2
3	7	6.6	8.4	8.8
2.4	6.8	6.6	8.4	8.4
2.6	8	7.6	9.4	8.6
3.4	8	7.8	8.6	8.4
2.4	6.4	7.6	9.4	9.2
2.6	6.6	6.8	8.6	8.8
2.6	7	7	9	8

## Sheet: Fig. 3E
Survival (%)								Mean survival days (right panel)
	Time (days)	Ctrl	SS-L	SS-M	SS-H	Mem				Mean	SEM
	0	100	100	100	100	100			Ctrl	29.667	0.46
	3	99.4444							SS-L	32.161	0.431
	5			99.4444					SS-M	32.528	0.433
	7		99.4444	98.8889					SS-H	32.05	0.397
	9	98.8889			99.1667				Mem	33.833	0.602
	10	98.3333		98.3333
	11	97.7778
	12	97.2222				98.3333
	15	96.6667	98.8889		98.3333	97.5
	16		98.3333			96.6667
	17	96.1111				95.8333
	18	94.4444			97.5
	19	93.3333	97.2222	97.7778
	20		96.6667	97.2222
	21	92.2222		96.6667		93.3333
	22	91.6667	94.4444	96.1111
	23	90.5556	93.3333	93.8889	95.8333	90
	24	80	91.1111	92.7778		89.1667
	25	71.1111	87.7778	90		86.6667
	26	70.5556	85	89.4444	94.1667
	27	69.4444		88.8889	93.3333
	28	67.7778	76.6667	83.8889	88.3333	79.1667
	29	63.3333	71.6667	79.4444	87.5
	30	58.8889	70	76.6667	81.6667	78.3333
	31	55	65.5556	69.4444	69.1667	75.8333
	32	28.8889	42.2222	44.4445	34.1667	66.6667
	33	22.7778	39.4444	40	25.8333	65.8333
	34	17.2222	34.4445	35.5556	20.8333	59.1667
	35	12.2222	29.4444	32.7778	15.8333	52.5
	36	7.77778	16.6667	16.6667	9.16667	40
	37	6.11111	13.8889	13.3333	6.66667
	38	5	11.1111	11.1111	5	26.6667
	39	2.22222	9.44444	8.33333	4.16667	6.66667
	40	0	7.22222	5.55556	1.66667
	41		4.44444	3.88889		3.33333
	42		3.33333	3.33333	0.833333
	43		2.22222	2.22222	0	0.833333
	44		1.11111	1.11111
	45		0.555556			0
	46		0	0.555556
	47			0

## Sheet: Fig. 3F
Climbing index
Ctrl	SS-L	SS-M	SS-H	Mem
4.8	6.2	6.4	6.4	4.8
4.2	6.2	6.2	6.2	5.4
4.6	6.4	6.4	5.2	6.8
5	5.6	5.6	5.6	6.2
3.4	6.4	7.2	7.2	7
4	6.2	6.2	6.4	5.8
4	5.8	5.8	6.6	5
4.8	5.6	5.6	5.8	5.2
4.2	6	6.4	6.4	5.2
4.6	7.8	7.6	7.4	5.6
3.8	6	6	5.8	5.2
4.6	7	7	6.8	4.4
