# Supplementary material for: Correction: Smart Soup, a Traditional Chinese Medicine Formula, Ameliorates Amyloid Pathology and Related Cognitive Deficits
Source: PLoS One. 2020 Aug 3;15(8):e0237035. doi: 10.1371/journal.pone.0237035 (PMC7398536; doi:10.1371/journal.pone.0237035)
Supplement: S8 File — (XLSX) [file pone.0237035.s008.xlsx]

## Sheet: Fig. 4A
Aβ42 (% of ctrl)
Ctrl	DAPT	SS 3000	SS 1000	SS 300	SS 100	AT 1000	AT 300	AT 100	AT 30	PRP 1000	PRP 300	PRP 100	PRP 30	RP 1000	RP 300	RP 100	RP 30
100.346	62.4457	63.5161	87.7313	97.7426	100.146	103.051	102.38	100.465	101.988	88.7396	101.629	102.424	103.885	61.3248	69.2796	86.7078	99.5846
102.026	55.1043	69.3928	89.2826	100.823	98.8436	103.996	114.931	99.9673	96.6827	105.439	102.968	100.124	97.3135	62.3349	79.1873	99.1897	102.014
97.9525	51.0253	61.0346	87.3341	96.2062	98.5224	102.437	98.1748	99.9957	104.877	108.498	102.363	98.8623	95.0739	60.4547	70.1878	89.2276	103.223
101.363	66.5288	67.8743	88.2672	100.397	100.874	104.808	108.737	99.9532	95.7938	79.6803	96.0824	96.1432	102.239	68.9988	83.8864	104.657	99.6914

## Sheet: Fig. 4B
Aβ40 (% of ctrl)
Ctrl	DAPT	SS 3000	SS 1000	SS 300	SS 100	AT 1000	AT 300	AT 100	AT 30	PRP 1000	PRP 300	PRP 100	PRP 30	RP 1000	RP 300	RP 100	RP 30
90.0983	12.7849	42.9348	64.5577	109.125	102.128	98.1159	96.1017	102.007	100.564	112.534	103.249	100.023	102.035	35.6754	60.2476	103.929	94.9783
89.5976	10.7952	39.0757	52.8532	107.966	101.053	107.838	111.413	102.722	99.0235	92.1209	95.8683	96.1593	92.9876	37.1839	67.0853	88.5244	91.5892
107.867	10.8748	43.3738	69.6989	97.1346	102.964	106.684	118.292	101.804	100.245	99.2874	97.1404	101.903	96.1172	39.9276	72.2239	92.8873	105.111
113.617	13.8137	42.4393	55.3123	108.736	98.2167	93.5711	98.9388	103.906	98.3396	100.025	106.599	96.3344	105.613	40.4196	55.905	110.364	102.742

## Sheet: Fig. 4C
Viability (% of ctrl)
Ctrl	DAPT	SS 3000	SS 1000	SS 300	SS 100	AT 1000	AT 300	AT 100	AT 30	PRP 1000	PRP 300	PRP 100	PRP 30	RP 1000	RP 300	RP 100	RP 30
102.926	98.2246	95.5092	96.6484	100.074	102.234	104.478	100.149	99.0143	100.139	106.841	101.024	102.198	100.378	87.6928	97.4869	102.372	100.153
94.3048	105.335	96.3479	94.9456	105.364	98.9764	104.901	101.893	100.768	101.234	103.556	100.786	101.923	100.934	99.7052	97.3604	102.716	100.018
97.3571	105.135	96.86	96.4605	105.822	102.472	104.727	101.367	101.015	99.2346	107.051	99.234	101.139	99.1894	94.0063	98.8971	104.007	99.3684
104.434	106.464	94.914	96.2746	103.961	98.6981	105.111	102.493	100.013	100.034	100.226	100.168	100.033	99.0349	96.1872	99.4132	104.66	99.3835
