# Supplementary material for: Correction: Smart Soup, a Traditional Chinese Medicine Formula, Ameliorates Amyloid Pathology and Related Cognitive Deficits
Source: PLoS One. 2020 Aug 3;15(8):e0237035. doi: 10.1371/journal.pone.0237035 (PMC7398536; doi:10.1371/journal.pone.0237035)
Supplement: S9 File — (XLSX) [file pone.0237035.s009.xlsx]

## Sheet: Fig. 5A
Survival (%) CS							Mean survival days CS				Survival (%) Aβ							Mean survival days Aβ				Survival (%) APP/BACE							Mean survival days APP/BACE
Time (days)	Ctrl	RP L	RP M	RP H	Mem			Mean	SEM		Time (days)	Ctrl	RP L	RP M	RP H	Mem			Mean	SEM		Time (days)	Ctrl	RP L	RP M	RP H	Mem			Mean	SEM
0	100	100	100	100	100		Ctrl	39.2	0.855		0	100	100	100	100	100		Ctrl	29.467	0.436		0	100	100	100	100	100		Ctrl	40.017	1.831
6	99.0909		99.1667				RP L	42.9	2.067		3	99.4444						RP L	27.678	0.455		4	96.6667				96.6667		RP L	41.908	1.609
7		98		99.1667			RP M	40.233	1.663		10	98.8889	98.3333					RP M	30.783	0.533		5	93.3333						RP M	46.433	1.372
9			98.3333				RP H	41.867	1.428		11	98.3333	97.7778	99.1667	99.4444			RP H	29.028	0.541		6		98.3333			88.3333		RP H	49.342	1.347
11	98.1818		97.5				Mem	45.43	0.935		12					96.6667		Mem	33.733	0.574		7	91.6667		98.3333				Mem	47.807	1.724
13		97									13		97.2222	98.3333								8	85		96.6667
16	96.3636	96	95.8333		98.3471						14			97.5								9	83.3333
19	94.5455			97.5	96.6942						16		96.6667		97.7778							10		96.6667	95.8333
20				96.6667							17	97.2222	95		93.3333							11		94.1667	94.1667
21		93		95.8333							18	95.5556	93.8889		92.2222							12		93.3333	93.3333
22				95							19	94.4444	91.6667	95.8333	90							14	81.6667				87.5
23	92.7273	91	95	94.1667	95.0413						20		90.5556		87.2222							15	79.1667	92.5		99.1667	86.6667
24		90	94.1667								21	92.2222	87.2222	94.1667	85	91.6667						16	77.5	90.8333		98.3333
25			93.3333								22	90.5556	84.4444		80.5556							17	76.6667	85.8333		96.6667
26	91.8182		91.6667								23	89.4444	78.3333	92.5	74.4444							18		81.6667	91.6667	95
27	90.9091			92.5							24	78.3333	71.6667	85	68.3333	90						19	75.8333		90		85.8333
28	89.0909	89		90.8333							25	69.4444	62.2222	75	62.7778							20	75	79.1667	89.1667	94.1667	85
29				90							26		55.5556	74.1667	60							21		76.6667	88.3333	93.3333
30	88.1818	87	90	89.1667	92.562						27	68.3333	50.5556		59.4445							22		75.8333	87.5	91.6667
31	85.4545	86	89.1667	88.3333	91.7355						28	67.7778	47.7778	73.3333	57.2222	83.3333						23	74.1667	74.1667	86.6667	88.3333	84.1667
32	82.7273		88.3333		90.9091						29	61.1111	39.4444	71.6667	55							24					83.3333
33		85	87.5	87.5	89.2562						30	54.4444	37.2222	70	52.7778	81.6667						25	73.3333	73.3333		86.6667
34	77.2727	79	84.1667	86.6667	87.6033						31	45	30	55	37.7778	78.3333						26			85.8333
35	70.9091		83.3333	85.8333	86.7769						32	21.1111	16.1111	25.8333	23.8889	75						27					82.5
36	66.3636	75	80.8333	84.1667	85.124						33	18.8889	9.44444	24.1667	16.6667	73.3333						28	72.5		85
37	63.6364		79.1667	82.5	84.2975						34	17.2222	8.88889	23.3333	16.1111	61.6667						29			83.3333	85.8333	81.6667
38	59.0909		77.5	80.8333	81.8182						35	14.4444	8.33333	19.1667	15	48.3333						30	71.6667	70.8333
39	57.2727		76.6667	79.1667	79.3388						36	9.44444	7.77778	17.5	14.4444	23.3333						31	70.8333		81.6667	85
40	48.1818	68	75	72.5	72.7273						37		6.11111	15.8333	13.8889							32	70	67.5
41	41.8182	63	69.1667	69.1667	67.7686						38	2.22222		11.6667		6.66667						33	68.3333	66.6667		84.1667
42	40	59	63.3333	67.5	65.2893						39	1.11111	3.88889	5	12.7778							34	67.5	65.8333			80.8333
43	38.1818	54	58.3333	65	62.8099						40	0	2.22222	0.833333	10							35	65.8333	64.1667	80.8333	82.5
44	31.8182	49	53.3333	56.6667	58.6777						41		1.11111	0	8.33333							36	65		80	81.6667	80
45	28.1818	43	50	55	50.4132						42		0		3.33333							37	63.3333	63.3333	79.1667	80.8333
46	22.7273	32	47.5	52.5	44.6281						43					1.66667						38	62.5		78.3333	80
47	15.4545	26	40.8333	49.1667	38.0165						44				0							39	61.6667	60.8333	74.1667	77.5
48	11.8182	25	34.1667	45	34.7107						45					0						40	59.1667			76.6667
49	7.27273	24	33.3333	43.3333	32.2314																	41	57.5	59.1667	70.8333	73.3333
50	5.45455	22	30	36.6667	27.2727																	42	55	57.5	69.1667	72.5
51	1.81818	20	27.5	32.5	23.9669																	43	50.8333			71.6667	71.6667
52	0.909091	18	26.6667	30																		44	49.1667	56.6667		70.8333
53	0		25	26.6667	21.4876																	45	46.6667	55	68.3333	68.3333	70
54		17	22.5	24.1667	19.0083																	46	45		67.5		61.6667
55		16	21.6667	22.5	15.7025																	47		54.1667	65.8333	67.5
56		13	17.5	18.3333	10.7438																	48	42.5	50.8333		64.1667	58.3333
57			14.1667	12.5	7.43802																	49		49.1667	63.3333	62.5
58		8	10	3.33333	5.78512																	50	41.6667	46.6667	60.8333	60	55.8333
59		5	8.33333	1.66667																		51	39.1667	42.5	60	56.6667	54.1667
60		4																				52		38.3333	57.5	51.6667
61		3	5.83333	0.833333	4.95868																	53	38.3333	35.8333	47.5	48.3333	51.6667
62		2		0																		54	33.3333	32.5	35.8333	39.1667	50.8333
63			5		4.13223																	55		24.1667	34.1667	34.1667
64		1	2.5																			56	29.1667	22.5	22.5	32.5	48.3333
65			0.833333																			57	24.1667	20	17.5	29.1667	39.1667
67		0	0		2.47934																	58	20.8333	18.3333	9.16667	23.3333	35.8333
68					1.65289																	59	17.5	12.5	8.33333	20.8333
70					0																	60	13.3333	10.8333	5.83333		28.3333
																						61	10.8333	7.5	4.16667		20
																						62	8.33333		1.66667	17.5	16.6667
																						63	3.33333	4.16667		16.6667	14.1667
																						64				14.1667	8.33333
																						65	1.66667	3.33333	0.833333	13.3333
																						66			0	10.8333	5.83333
																						67	0	0		9.16667	3.33333
																						68				6.66667	2.5
																						69				5
																						70				3.33333	0
																						71				1.66667
																						73				0.833333
																						75				0

## Sheet: Fig. 5B
Climbing index CS						Climbing index Aβ						Climbing index APP/BACE
Ctrl	RP L	RP M	RP H	Mem		Ctrl	RP L	RP M	RP H	Mem		Ctrl	RP L	RP M	RP H	Mem
9.2	9.6	9.6	9.8	9.4		6.2	8.2	5.4	7	8		4.8	8.6	9.8	9.2	8.6
9	9.6	9.8	9.8	8.2		6.2	7	7.2	7.8	7.2		5.6	8.6	9.6	8.6	8.4
9	9.4	9.8	10	9.4		6.4	8.2	7	5.6	7.8		4.6	8.2	8.6	8.6	8.4
9.2	9.8	9.6	9.8	10		5.6	6.2	6.3	6	7		4.8	8.2	8.8	8.2	8.6
9.6	9.6	9	9.8	8.4		6.4	7.6	7.8	6.4	7.2		5.8	8.2	9	8.6	8
9.2	9.4	9.4	9.4	9.6		6.2	7.2	6	6.6	7		3.8	9.2	9.6	9.4	8.6
9.2	9.4	9.6	10	9.8		5.8	7.8	6.6	6.4	7.2		5.8	9	9.6	9.4	9.2
9.4	9.6	9	9.8	9.6		5	7	7.4	7.8	7.4		4.2	8.2	9.2	9.4	8.8
9.6	9.6	9.8	9.8	10		6	5.4	6.8	6.4	7.2		4.6	8.4	9.2	9.2	9.2
9.4	9.8	9.4	9.8	7.8		7.2	6.4	8	5.8	6.6		4.2	9.2	8.6	9.4	9.2

## Sheet: Fig. 5C
APP/BACE fly Aβ40 (pg/mg protein)						APP/BACE fly Aβ42 (pg/mg protein)
Veh	SS	AT	PRP	RP		Veh	SS	AT	PRP	RP
689.673	572.173	706.279	742.214	579.025		762.525	634.867	723.374	671.166	627.052
735.704	625.222	644.446	783.228	558.674		735.859	585.845	540.62	585.975	526.844
732.182	648.206	565.77	774.73	568.842		813.948	608.856	661.876	628.978	577.277

## Sheet: Fig. 5D
Aβ fly Aβ40 (pg/mg protein)						Aβ fly Aβ42 (pg/mg protein)
Veh	SS	AT	PRP	RP		Veh	SS	AT	PRP	RP
653.21	760.274	786.11	866.396	868.243		754.058	790.608	799.242	822.221	736.961
726.547	798.942	695.758	769.341	791.955		735.6	772.908	739.866	746.065	753.929
704.904	805.097	770.806	817.904	830.108		759.792	796.802	799.519	829.183	760.429
