# Supplementary material for: Correction: Smart Soup, a Traditional Chinese Medicine Formula, Ameliorates Amyloid Pathology and Related Cognitive Deficits
Source: PLoS One. 2020 Aug 3;15(8):e0237035. doi: 10.1371/journal.pone.0237035 (PMC7398536; doi:10.1371/journal.pone.0237035)
Supplement: S10 File — (XLSX) [file pone.0237035.s010.xlsx]

## Sheet: Fig. 6A
Survival (%) CS							Mean survival days CS				Survival (%) Aβ							Mean survival days Aβ
Time (days)	Ctrl	AT L	AT M	AT H	Mem			Mean	SEM		Time (days)	Ctrl	AT L	AT M	AT H	Mem			Mean	SEM
0	100	100	100	100	100		Ctrl	40.1	0.656		0	100	100	100	100	100		Ctrl	28.667	0.564
16		98.3333			98.3333		AT L	39.367	0.705		3	99.1667						AT L	32.65	0.963
19					96.6667		AT M	42.2	0.691		7			98.3333				AT M	34.367	1.165
23					95		AT H	43	0.702		8			96.6667	96.6102			AT H	31.119	1.016
24	98.3333	96.6667					Mem	45.43	0.935		10	98.3333						Mem	33.733	0.815
26			98.3333								11	97.5		95
27		95									12			93.3333		96.6667
29	96.6667		96.6667	98.3333							17	95.8333	98.3333		91.5254
30	90	93.3333	95		92.5						18	95
31			93.3333		91.6667						19	93.3333	96.6667
32		91.6667			90.8333						20		95
33	88.3333	88.3333	91.6667	95	89.1667						21	90.8333	90	91.6667	86.4407	91.6667
34					87.5						22	88.3333
35	81.6667	83.3333	86.6667	90	86.6667						23	86.6667	83.3333		84.7458
36					85						24	70	76.6667		83.0508	90
37	75	75	81.6667	83.3333	84.1667						25	65		90
38	71.6667	63.3333		80	81.6667						27	63.3333
39	65	53.3333	75	68.3333	79.1667						28		73.3333	86.6667	77.9661	83.3333
40	53.3333	48.3333	70		72.5						29	53.3333			72.8814
41	41.6667	38.3333	61.6667	63.3333	67.5						30	43.3333	70	76.6667	64.4068	81.6667
42					65						31	30	60	63.3333	50.8475	78.3333
43	33.3333	36.6667	46.6667	41.6667	62.5						32	26.6667	56.6667		45.7627	75
44	15	0	38.3333	40	58.3333						33	20.8333	51.6667	60	38.983	73.3333
45					50						34	20	48.3333	56.6667	30.5085	61.6667
46	0		16.6667	21.6667	44.1667						35	13.3333	41.6667	48.3333	18.6441	48.3333
47			5		37.5						36	3.33333	23.3333	33.3333	13.5593	23.3333
48			3.33333	10	34.1667						38		13.3333		10.1695	6.66667
49					31.6667						39	1.66667	11.6667	28.3333	8.47458
50				8.33333	26.6667						40	0	10	20	6.77966
51				6.66667	23.3333						43		5	13.3333	3.38983	1.66667
52			0	3.33333							45			5		0
53					20.8333						49		0	0	0
54				1.66667	18.3333
55					15
56				0	10
57					6.66667
58					5
61					4.16667
63					2.5
65					0.833333
66					0

## Sheet: Fig. 6B
Climbing index CS						Climbing index Aβ
Ctrl	AT L	AT M	AT H	Mem		Ctrl	AT L	AT M	AT H	Mem
9.8	9.8	9.8	10	9.8		6.2	7.4	8.4	8.2	8.2
9	10	10	10	9.2		6.2	7.6	8.6	8.4	7.2
9.8	9.8	10	9.8	9.2		6.4	7.4	8.8	8.6	7.4
9.2	10	10	10	10		5.6	7	9.2	9	7
10	10	10	10	9.6		6.4	7.8	8.4	8.2	7.2
9.2	10	9.2	9.6	8.8		6.2	7.2	8.6	8	7
9.2	9.2	10	9.8	9.2		5.8	6	8	7.8	7.2
9.4	9.2	10	9.8	9.2		5.6	7	9	8.4	7.4
9.8	9.8	9.4	9.8	10		6	7.2	8.4	8.8	7.2
9.4	9.8	10	9.8	9.2		7.8	7.4	7.8	7.8	6.4

## Sheet: Fig. 6C
Survival (%) CS							Mean survival days CS				Survival (%) Aβ							Mean survival days Aβ
Time (days)	Ctrl	PRP L	PRP M	PRP H	Mem			Mean	SEM		Time (days)	Ctrl	PRP L	PRP M	PRP H	Mem			Mean	SEM
0	100	100	100	100	100		Ctrl	40.1	0.656		0	100	100	100	100	100		Ctrl	28.667	0.564
16			98.3333		98.3333		PRP L	42.667	0.768		3	99.1667						PRP L	33.4	0.818
19				98.3333	96.6667		PRP M	40.067	0.855		8			98.3333				PRP M	33.8	1.01
23					95		PRP H	39.8	0.632		10	98.3333						PRP H	35.9	0.569
24	98.3333	98.3333					Mem	45.43	0.935		11	97.5						Mem	33.733	0.815
26		96.6667									12					96.6667
29	96.6667		96.6667								17	95.8333	96.6667
30	90				92.5						18	95
31					91.6667						19	93.3333
32		93.3333	91.6667	95	90.8333						21	90.8333	95	93.3333		91.6667
33	88.3333	88.3333	86.6667	88.3333	89.1667						22	88.3333		90
34			85		87.5						23	86.6667		86.6667
35	81.6667		81.6667	85	86.6667						24	70	90	85		90
36					85						25	65		83.3333	98.3333
37	75	85	73.3333	80	84.1667						27	63.3333
38	71.6667	78.3333	53.3333	65	81.6667						28		86.6667	73.3333	90	83.3333
39	65	71.6667	35	43.3333	79.1667						29	53.3333	80
40	53.3333		31.6667	40	72.5						30	43.3333	68.3333		88.3333	81.6667
41	41.6667	61.6667	28.3333	31.6667	67.5						31	30	55	66.6667	83.3333	78.3333
42					65						32	26.6667	53.3333	65		75
43	33.3333			30	62.5						33	20.8333	51.6667	63.3333		73.3333
44	15	43.3333		23.3333	58.3333						34	20		60	80	61.6667
45				15	50						35	13.3333	46.6667	53.3333	73.3333	48.3333
46	0	28.3333	26.6667	0	44.1667						36	3.33333	20	28.3333	28.3333	23.3333
47		10	16.6667		37.5						38		13.3333	18.3333	8.33333	6.66667
48		6.66667	10		34.1667						39	1.66667	11.6667	15
49					31.6667						40	0	8.33333	11.6667
50			6.66667		26.6667						43		5	8.33333	5	1.66667
51					23.3333						45			6.66667		0
52		0	0								46		3.33333		3.33333
53					20.8333						49		0	0	0
54					18.3333
55					15
56					10
57					6.66667
58					5
61					4.16667
63					2.5
65					0.833333
66					0

## Sheet: Fig. 6D
Climbing index CS						Climbing index Aβ
Ctrl	PRP L	PRP M	PRP H	Mem		Ctrl	PRP L	PRP M	PRP H	Mem
9.2	8.6	9	9.8	9.4		6.2	7.4	7.8	7.8	8.2
9	9.6	9.6	10	8.2		6.6	7.6	8.2	8.2	7.2
9	9.8	8.6	9.8	9.4		5.6	7.4	7.4	7.4	7.4
9.2	9.4	9.2	10	10		6.4	7	7	7	7
9.6	9.4	8.8	8.6	8.4		6.2	8	8.4	8.4	7.2
9.2	9.8	9.8	10	9.6		6.2	7.2	8.2	8.2	7
9.2	9	9	9.2	9.8		5.4	6	7.6	8.6	7.2
9.4	9.4	9.4	9.2	9.6		5	7	8.2	7.4	7.4
9.6	9.8	9.8	9.8	10		4.2	7.2	7.4	7.4	7.2
9.4	8.8	8.8	9.8	7.8		5	7.4	7.4	7	6.4
