# Supplementary material for: Correction: Smart Soup, a Traditional Chinese Medicine Formula, Ameliorates Amyloid Pathology and Related Cognitive Deficits
Source: PLoS One. 2020 Aug 3;15(8):e0237035. doi: 10.1371/journal.pone.0237035 (PMC7398536; doi:10.1371/journal.pone.0237035)
Supplement: S11 File — (XLSX) [file pone.0237035.s011.xlsx]

## Sheet: Fig. 7A
Relative fluorescence unit
Aβ	Aβ	Aβ	Aβ	Aβ	Aβ	Aβ		Aβ + PRP	Aβ + PRP	Aβ + PRP	Aβ + PRP	Aβ + PRP	Aβ + PRP	Aβ + PRP
day 0	day 1	day 2	day 3	day 4	day 5	day 6		day 0	day 1	day 2	day 3	day 4	day 5	day 6
4596	25473	31030.5	31619.5	35033	35504.5	34896		4994	22622	19149	18390.5	15654	16654.5	16744
3645	24726	30545	31329.5	30742	29596.5	30391		4781	25802	20308.5	16403	17117	13686	14174.5
4600	25474	30633	32547	32147.5	30642.5	30386		4994	24715	18571	16600	17048	15537	15403
Aβ + SS	Aβ + SS	Aβ + SS	Aβ + SS	Aβ + SS	Aβ + SS	Aβ + SS		Aβ + RP	Aβ + RP	Aβ + RP	Aβ + RP	Aβ + RP	Aβ + RP	Aβ + RP
day 0	day 1	day 2	day 3	day 4	day 5	day 6		day 0	day 1	day 2	day 3	day 4	day 5	day 6
4385	14918	11622	10048.5	9277	7633.5	8174		4940	29561	26485	21163	20997	21451	21003
3666	13193	10807.5	10839	7746	8701	7993.5		3774	29529	26016.5	22622	22013	19747	20505
4740.5	13000	11029	9764.5	9306.5	8702.5	8134.5		4988	29498	26298	24217	21492	20301	19892
Aβ + AT	Aβ + AT	Aβ + AT	Aβ + AT	Aβ + AT	Aβ + AT	Aβ + AT
day 0	day 1	day 2	day 3	day 4	day 5	day 6
3550	10045	8900	5718.5	4959	4503.5	5674
3531	10444	8095.5	5725	3930	5266	4952.5
3551	10447	7762	4141.5	4956	4505.5	5671

## Sheet: Fig. 7B
Relative fluorescence unit
Aβ only	SS 3000	SS 1000	SS 300	SS 100	SS 30	AT 1000	AT 300	AT 100	AT 30	PRP 1000	PRP 300	PRP 100	PRP 30	RP 1000	RP 300	RP 100	RP 30
35033	9277	10029	9535	18636	23993	4959	10859	13668	14436	15654	17323	23730	27654	20997	23851	24731	33134
30742	7746	13293	14033	17225	26215	3930	11531	13845	17259	17117	20772	18542	31252	22013	24014	28251	30763
32147.5	9306.5	12594	15267	18653	25837	4956	11961	13848	16120	17048	19914	21394	29435	21492	24484	27125	32682

## Sheet: Fig. 7C
Survival (% of control)
Ctrl	Aβ only	SS 300	SS 100	SS 30	SS 10	AT 100	AT 30	AT 10	AT 3	PRP 100	PRP 30	PRP 10	PRP 3
100.041	54.6737	104.742	134.643	89.2724	65.7815	85.0392	88.5489	86.6234	65.9783	96.5076	88.245	86.9723	60.6063
100.133	52.0197	88.0641	95.9493	86.488	75.7707	94.6584	97.3101	81.4467	77.3737	82.4467	102.187	81.6662	71.2119
105.381	62.3325	114.565	102.258	92.7816	59.6877	102.803	104.179	78.2278	58.9587	113.629	84.5044	90.2582	54.0277
94.4477	54.2499	113.141	80.3477	91.7823	81.8712	86.3511	82.5823	89.8312	84.3875	82.153	108.76	78.3771	77.7888

## Sheet: Fig. 7D
Tuj1+ cell (% of control)
Ctrl	Aβ only	SS 300	SS 100	SS 30	SS 10	AT 100	AT 30	AT 10	AT 3	PRP 100	PRP 30	PRP 10	PRP 3
100.803	40.9204	97.0843	77.0896	82.5392	69.7212	120.967	119.659	100.407	76.3818	90.0538	145.307	86.4678	72.892
90.833	71.0975	101.412	87.1173	89.0538	76.3336	60.0091	107.886	93.5847	71.5926	104.382	84.2351	89.2672	77.7892
97.4022	65.3951	92.533	126.572	78.7344	80.4114	70.5978	101.142	104.444	68.5721	97.6526	100.176	91.0641	80.9756
111.062	35.8185	89.3996	108.816	91.8487	65.642	130.319	109.562	98.1438	79.4027	98.0209	109.983	84.611	69.6884

## Sheet: Fig. 7F
Apoptotic cells (%)
Ctrl	Aβ only	SS 300	SS 100	SS 30	SS 10	AT 100	AT 30	AT 10	AT 3	PRP 100	PRP 30	PRP 10	PRP 3
26.5058	39.2141	25.2206	25.0414	26.4461	26.1638	35.8351	29.1805	22.6903	29.2646	34.4234	25.981	28.3026	27.09
24.8084	38.1827	30.1532	25.2196	27.9373	29.6847	36.0688	27.3387	27.4291	31.0723	27.4866	25.9918	23.9322	28.8548
21.3069	36.1954	31.7526	21.9714	28.1562	30.5453	31.4579	22.1683	31.8251	31.0252	35.619	21.5003	22.1989	25.2331
